# Supplementary material for: Examining Risk Factors in the Cannabis–Suicide Link: Considering Trauma and Impulsivity among University Students
Source: Int J Environ Res Public Health. 2022 Jul 29;19(15):9307. doi: 10.3390/ijerph19159307 (PMC9368410; doi:10.3390/ijerph19159307)
Supplement: Supplementary file 1 [file ijerph-19-09307-s001.zip]

Archive with 1 entries (1 files):
- ijerph-1809964-supplementary.pdf
